# Supplementary material for: Fungal and Prokaryotic Activities in the Marine Subsurface Biosphere at Peru Margin and Canterbury Basin Inferred from RNA-Based Analyses and Microscopy
Source: Front Microbiol. 2016 Jun 9;7:846. doi: 10.3389/fmicb.2016.00846 (PMC4899926; doi:10.3389/fmicb.2016.00846)
Supplement: Table S2 — Metrics of the metatranscriptomics libraries. [file Table_2.XLSX]

## Sheet: Sheet1
	Raw reads	QC reads	Assembled transcripts
CB 12m a	44518476	28642404	1903
CB 12m b	40366189	31298908	2851
CB 345m a	40666486	32055824	804
CB 345m b	29280943	20047612	649
PM 6m a	39260921	30176989	1587
PM 6m b	40701776	31042645	4163
PM 95m a	35835333	25161086	1888
PM 95m b	69804473	23939294	567
Negative	47698629	34500635	8611
